# Supplementary material for: A sequential dual-site repetitive transcranial magnetic stimulation for major depressive disorder: A randomized clinical trial
Source: Cell Rep Med. 2025 Oct 1;6(10):102402. doi: 10.1016/j.xcrm.2025.102402 (PMC12629819; doi:10.1016/j.xcrm.2025.102402)
Supplement: Data S1. Clinical trial-related documents — Data S1 include the clinical trials submission checklist, trial protocol and statistical analysis plan, and CONSORT checklist. This information is related to STAR Methods. [file mmc2.zip]

Archive with 6 entries (6 files):
- CONSORT-2010-Checklist.doc
- __MACOSX/._CONSORT-2010-Checklist.doc
- trial protocol and statistical analysis plan.docx
- __MACOSX/._trial protocol and statistical analysis plan.docx
- clinical-trials-submission-checklist-for-authors.pdf
- __MACOSX/._clinical-trials-submission-checklist-for-authors.pdf
